# Supplementary material for: Is abdominal drainage after open emergency appendectomy for complicated appendicitis beneficial or waste of money? A single centre retrospective cohort study
Source: Ann Med Surg (Lond). 2018 Nov 9;36:168–72. doi: 10.1016/j.amsu.2018.10.040 (PMC6247409; doi:10.1016/j.amsu.2018.10.040)
Supplement: Mutimedia Component [file mmc2.xml]

<?xml version="1.0" encoding="utf-8" standalone="no"?>
<data>
  <datasets>
    <author>shah-jalal.sarker@ucl.ac.uk;map1ms@hotmail.com</author>
    <type>0</type>
    <dataset>
      <value>4</value>
      <reason>Data will be made available on request</reason>
      <comments />
    </dataset>
  </datasets>
</data>
